# Supplementary material for: The Regulatory Effects of Citrus Peel Powder on Liver Metabolites and Gut Flora in Mice with Non-Alcoholic Fatty Liver Disease (NAFLD)
Source: Foods. 2021 Dec 6;10(12):3022. doi: 10.3390/foods10123022 (PMC8701357; doi:10.3390/foods10123022)
Supplement: Supplementary file 1 [file foods-10-03022-s001.zip]

Archive with 1 entries (1 files):
- foods-1428786-supplementary.pdf
